# Supplementary material for: The Microbiota of Modified-Atmosphere-Packaged Cooked Charcuterie Products throughout Their Shelf-Life Period, as Revealed by a Complementary Combination of Culture-Dependent and Culture-Independent Analysis
Source: Microorganisms. 2021 Jun 4;9(6):1223. doi: 10.3390/microorganisms9061223 (PMC8229102; doi:10.3390/microorganisms9061223)
Supplement: Supplementary file 1 [file microorganisms-09-01223-s001.zip]

Archive with 6 entries (4 files):
- microorganisms-1241226-supplementary/
- microorganisms-1241226-supplementary/Supplemental material/
- microorganisms-1241226-supplementary/Supplemental material/Chao1 and Shannon-Wiener diversity richness indices.pdf
- microorganisms-1241226-supplementary/Supplemental material/Genus and species identity of isolates (n=53) from PCA, RCA and MRS agar media for food contact surface swab samples obtained from the cooked chicken slicer..pdf
- microorganisms-1241226-supplementary/Supplemental material/Genus and species identity of isolates of the food contact surface swab samples obtained from the cooked ham slicer.pdf
- microorganisms-1241226-supplementary/Supplemental material/VALUES~1.pdf
